# Supplementary material for: Prevalence and correlates of diagnosed and undiagnosed epilepsy and migraine headache among people with severe psychiatric disorders in Ethiopia
Source: PLoS One. 2020 Nov 20;15(11):e0241581. doi: 10.1371/journal.pone.0241581 (PMC7678996; doi:10.1371/journal.pone.0241581)
Supplement: S1 File — (XLS) [file pone.0241581.s001.xls]

## Sheet: Sheet1
Age	Sex	Resid	H_relapse	N_relapse	H_admn	N_admn	H_migr	Epilepsy	Migraine	CH_Epilepsy	Neuro_epil	neweth	newrelg	Newmars3	newreg	newethn	Recodage	delusion	psychosis	overallcatatonia	WHODAS	chartneuro	chartEPL	chartmigraine	correctEPL	correctmigraine	correctneurologic	missedneuro	missedmigraine	undignosedENURO	allNEURODX	comorbidEPLMIG	NewEPLage
50	Male	Rural	Yes	2	Yes	2	No	No	No	No	0	Gurage	Muslim	Married	1	2	41 and more	1	1	0	4	0	0	0	0	0	0			0		0	2
53	Male	Urban	No		Yes	1	No	No	No	No	0	Amhara	Orthodox christian	Single	1	1	41 and more	1	1	1	4	0	0	0	0	0	0			0		0	2
40	Male	Urban	Yes	2	Yes	1	No	No	No	No	0	Oromo	Orthodox christian	Single	1	3	31 to 40	1	1	0	2	0	0	0	0	0	0			0		0	2
22	Female	Urban	No		No		No	No	No	No	0	Oromo	Orthodox christian	Single	1	3	30 or less	1	1	0	2	0	0	0	0	0	0			0		0	1
26	Female	Urban	Yes	2	Yes		No	No	No	No	0	Oromo	Protstant	Married	1	3	30 or less	0	0	0	2	0	0	0	0	0	0			0		0	1
37	Male	Rural	Yes	2	No		No	No	No	No	0	Oromo	Others	Married	1	3	31 to 40	0	1	0	2	0	0	0	0	0	0			0		0	2
20	Male	Urban	Yes	2	No		No	No	No	No	0	Oromo	Protstant	Married	1	3	30 or less	1	1	0	2	0	0	0	0	0	0			0		0	1
49	Male	Urban	Yes	8	Yes	1	No	No	No	No	0	Amhara	Protstant	Married	1	1	41 and more	1	1	1	2	0	0	0	0	0	0			0		0	2
30	Male	Urban	Yes	1	No		No	No	No	No	0	Oromo	Protstant	Single	1	3	30 or less	1	1	1	2	0	0	0	0	0	0			0		0	1
45	Male	Urban	Yes	10	Yes	2	No	No	No	No	0	Others	Muslim	Married	1	6	41 and more	1	1	0	4	0	0	0	0	0	0			0		0	2
20	Female	Urban	Yes	2	No		No	No	No	No	0	Oromo	Orthodox christian	Single	1	3	30 or less	0	0	1	2	0	0	0	0	0	0			0		0	1
25	Female	Urban	No		Yes	1	No	No	No	No	0	Gurage	Protstant	Single	1	2	30 or less	0	1	0	2	0	0	0	0	0	0			0		0	1
52	Female	Urban	Yes	2	No		No	No	No	No	0	Amhara	Orthodox christian	Married	0	1	41 and more	0	1	0	2	0	0	0	0	0	0			0		0	2
36	Male	Urban	Yes	1	Yes	1	No	No	No	No	0	Amhara	Orthodox christian	Single	1	1	31 to 40	1	1	0	2	0	0	0	0	0	0			0		0	2
28	Male	Urban	No		Yes	1	No	No	No	No	0	Others	Protstant	Single	1	6	30 or less	1	1	0	2	0	0	0	0	0	0			0		0	1
34	Male	Urban	No		No		No	No	No	No	0	Oromo	Protstant	Single	1	3	31 to 40	1	1	0	4	0	0	0	0	0	0			0		0	1
35	Female	Urban	Yes	4	Yes	4	No	No	No	No	0	Amhara	Orthodox christian	Single	1	1	31 to 40	1	1	0	2	0	0	0	0	0	0			0		0	2
38	Female	Urban	Yes	3	Yes	1	No	No	No	No	0	Amhara	Orthodox christian	Married	1	1	31 to 40	1	1	0	2	0	0	0	0	0	0			0		0	2
34	Male	Urban	No	1	No		No	No	No	No	0	Oromo	Orthodox christian	Divorced/widowed	1	3	31 to 40	0	0	0	4	0	0	0	0	0	0			0		0	1
26	Female	Rural	Yes	1	Yes	1	No	No	No	No	0	Oromo	Orthodox christian	Divorced/widowed	1	3	30 or less	1	1	0	5	0	0	0	0	0	0			0		0	1
25	Male	Rural	No		Yes	3	No	No	No	No	0	Amhara	Orthodox christian	Single	1	1	30 or less	0	1	0	5	0	0	0	0	0	0			0		0	1
40	Male	Urban	Yes	5	Yes	5	No	No	No	No	0	Amhara	Orthodox christian	Single	1	1	31 to 40	1	1	0	8	0	0	0	0	0	0			0		0	2
47	Female	Urban	No		Yes	1	No	No	No	No	0	Oromo	Orthodox christian	Single	1	3	41 and more	0	1	0	4	0	0	0	0	0	0			0		0	2
45	Female	Urban	Yes	10	Yes	1	No	No	No	No	0	Oromo	Orthodox christian	Divorced/widowed	0	3	41 and more	1	1	1	2	0	0	0	0	0	0			0		0	2
32	Female	Rural	Yes	4	Yes	4	No	No	No	No	0	Amhara	Muslim	Married	1	1	31 to 40	0	0	0	2	0	0	0	0	0	0			0		0	1
38	Female	Rural	Yes	2	Yes	2	No	No	No	No	0	Others	Muslim	Married	1	6	31 to 40	1	1	1	2	0	0	0	0	0	0			0		0	2
53	Male	Urban	Yes	2	No		No	No	No	No	0	Oromo	Muslim	Single	1	3	41 and more	1	1	0	2	0	0	0	0	0	0			0		0	2
60	Male	Urban	Yes	2	Yes	2	No	No	No	No	0	Gurage	Protstant	Married	1	2	41 and more	0	0	0	2	0	0	0	0	0	0			0		0	2
28	Male	Rural	No		No		No	No	No	No	0	Oromo	Muslim	Married	1	3	30 or less	1	1	1	2	0	0	0	0	0	0			0		0	1
25	Female	Urban	No		Yes	1	No	No	No	No	0	Oromo	Orthodox christian	Single	1	3	30 or less	1	1	0	2	0	0	0	0	0	0			0		0	1
56	Male	Rural	Yes	1	Yes	1	No	No	No	No	0	Amhara	Orthodox christian	Divorced/widowed	1	1	41 and more	0	1	0	2	0	0	0	0	0	0			0		0	2
30	Male	Rural	Yes	1	No		No	No	No	No	0	Oromo	Orthodox christian	Single	1	3	30 or less	1	1	0	2	0	0	0	0	0	0			0		0	1
30	Male	Rural	No		Yes	1	No	No	No	No	0	Gurage	Orthodox christian	Single	1	2	30 or less	1	1	0	2	0	0	0	0	0	0			0		0	1
40	Male	Urban	Yes	2	Yes	2	No	No	No	No	0	Oromo	Orthodox christian	Single	1	3	31 to 40	1	1	1	4	0	0	0	0	0	0			0		0	2
40	Male	Urban	Yes	1	Yes	1	No	No	Yes	No	1	Gurage	Muslim	Married	1	2	31 to 40	1	1	1	4	1	0	1	1	1	1	1	1	1	1	1	2
42	Male	Urban	No	1	Yes	1	No	No	No	No	0	Others	Muslim	Single	1	6	41 and more	1	1	0	2	0	0	0	0	0	0			0		0	2
38	Female	Urban	Yes	2	No		No	No	No	No	0	Amhara	Orthodox christian	Divorced/widowed	1	1	31 to 40	1	1	0	2	0	0	0	0	0	0			0		0	2
29	Male	Urban	No		No		No	No	No	No	0	Oromo	Protstant	Married	1	3	30 or less	1	1	1	3	0	0	0	0	0	0			0		0	1
48	Male	Rural	Yes	3	Yes	1	No	No	No	No	0	Oromo	Orthodox christian	Single	1	3	41 and more	1	1	0	2	0	0	0	0	0	0			0		0	2
38	Female	Urban	Yes	4	No		No	No	No	No	0	Amhara	Orthodox christian	Divorced/widowed	1	1	31 to 40	1	1	0	2	0	0	0	0	0	0			0		0	2
60	Male	Urban	Yes	2	Yes	2	No	No	No	No	0	Oromo	Orthodox christian	Single	1	3	41 and more	0	0	0	2	0	0	0	0	0	0			0		0	2
40	Male	Urban	No		No		No	No	No	No	0	Amhara	Orthodox christian	Single	1	1	31 to 40	1	1	1	2	0	0	0	0	0	0			0		0	2
50	Female	Urban	No		Yes	2	No	No	No	No	0	Oromo	Orthodox christian	Divorced/widowed	0	3	41 and more	1	1	0	3	0	0	0	0	0	0			0		0	2
36	Female	Urban	No		No		No	No	No	No	0	Amhara	Orthodox christian	Single	1	1	31 to 40	1	1	0	2	0	0	0	0	0	0			0		0	2
26	Female	Urban	Yes	4	Yes	4	No	No	No	No	0	Oromo	Orthodox christian	Divorced/widowed	1	3	30 or less	1	1	0	2	0	0	0	0	0	0			0		0	1
32	Male	Rural	No		No	5	No	No	No	No	0	Oromo	Muslim	Married	0	3	31 to 40	1	1	0	2	0	0	0	0	0	0			0		0	1
32	Female	Urban	Yes	2	No		No	No	No	No	0	Others	Protstant	Single	1	6	31 to 40	1	1	1	2	0	0	0	0	0	0			0		0	1
43	Male	Urban	Yes	1	Yes	2	No	No	No	No	0	Amhara	Orthodox christian	Single	1	1	41 and more	1	1	0	4	0	0	0	0	0	0			0		0	2
37	Male	Urban	Yes	8	Yes	8	No	No	No	No	0	Amhara	Protstant	Single	1	1	31 to 40	0	0	1	2	0	0	0	0	0	0			0		0	2
56	Male	Urban	Yes	4	No		No	No	No	No	0	Amhara	Orthodox christian	Married	1	1	41 and more	1	1	0	2	0	0	0	0	0	0			0		0	2
29	Female	Urban	Yes	2	Yes	2	No	No	No	No	0	Gurage	Protstant	Single	1	2	30 or less	1	1	0	2	0	0	0	0	0	0			0		0	1
42	Male	Urban	No		No		No	No	No	No	0	Gurage	Orthodox christian	Single	1	2	41 and more	0	1	1	4	0	0	0	0	0	0			0		0	2
44	Male	Urban	Yes	7	Yes	4	No	No	No	No	0	Others	Orthodox christian	Single	1	5	41 and more	1	1	1	2	0	0	0	0	0	0			0		0	2
25	Male	Rural	Yes	2	Yes	1	No	No	No	No	0	Others	Protstant	Married	1	6	30 or less	1	1	1	4	0	0	0	0	0	0			0		0	1
46	Male	Urban	No		No		No	No	No	No	0	Amhara	Orthodox christian	Divorced/widowed	1	1	41 and more	1	1	0	6	0	0	0	0	0	0			0		0	2
30	Male	Rural	Yes	3	No		No	No	No	No	0	Gurage	Muslim	Married	1	2	30 or less	1	1	0	4	0	0	0	0	0	0			0		0	1
36	Female	Urban	No		No		No	No	No	No	0	Amhara	Protstant	Single	1	1	31 to 40	1	1	0	3	0	0	0	0	0	0			0		0	2
32	Male	Urban	No		No		No	No	No	No	0	Oromo	Orthodox christian	Married	1	3	31 to 40	1	1	0	2	0	0	0	0	0	0			0		0	1
38	Female	Urban	Yes	6	Yes	2	No	No	No	No	0	Gurage	Orthodox christian	Divorced/widowed	0	2	31 to 40	1	1	0	5	0	0	0	0	0	0			0		0	2
18	Male	Urban	No		No		No	No	No	No	0	Oromo	Orthodox christian	Single	1	3	30 or less	1	1	0	6	0	0	0	0	0	0			0		0	1
65	Male	Rural	Yes	5	No	1	No	No	No	No	0	Gurage	Muslim	Married	1	2	41 and more	1	1	1	8	0	0	0	0	0	0			0		0	2
35	Male	Urban	Yes	10	No		No	No	No	No	0	Gurage	Orthodox christian	Single	1	2	31 to 40	1	1	0	4	0	0	0	0	0	0			0		0	2
24	Male	Urban	Yes	3	Yes		No	No	No	No	0	Gurage	Muslim	Single	1	2	30 or less	1	1	0	5	0	0	0	0	0	0			0		0	1
43	Female	Urban	Yes	3	Yes	1	No	No	Yes	No	0	Oromo	Protstant	Divorced/widowed	0	3	41 and more	1	1	1	2	1	0	1	0	1	1		1	1	1	0	2
50	Male	Rural	No		Yes	2	No	No	No	No	0	Oromo	Orthodox christian	Married	0	3	41 and more	0	0	0	4	0	0	0	0	0	0			0		0	2
34	Male	Urban	No		No		No	No	No	No	0	Oromo	Orthodox christian	Single	1	3	31 to 40	1	1	0	4	0	0	0	0	0	0			0		0	1
25	Male	Rural	No		Yes	2	No	No	No	No	0	Oromo	Muslim	Single	1	3	30 or less	1	1	0	8	0	0	0	0	0	0			0		0	1
35	Female	Urban	No		Yes	1	No	No	No	No	0	Oromo	Orthodox christian	Single	1	3	31 to 40	0	0	0	6	0	0	0	0	0	0			0		0	2
56	Female	Urban	Yes	3	Yes	3	No	No	No	No	0	Oromo	Orthodox christian	Single	0	3	41 and more	0	0	0	2	0	0	0	0	0	0			0		0	2
20	Male	Rural	No		Yes	1	No	No	No	No	0	Others	Muslim	Single	1	6	30 or less	1	1	0	2	0	0	0	0	0	0			0		0	1
44	Male	Urban	No		Yes	1	No	No	No	No	0	Oromo	Orthodox christian	Single	1	3	41 and more	1	1	1	3	0	0	0	0	0	0			0		0	2
24	Male	Urban	Yes	1	Yes	1	No	No	No	No	0	Oromo	Protstant	Married	1	3	30 or less	1	1	0	2	0	0	0	0	0	0			0		0	1
34	Female	Rural	Yes	3	No		No	No	No	No	0	Oromo	Orthodox christian	Married	0	3	31 to 40	1	1	0	3	0	0	0	0	0	0			0		0	1
27	Male	Rural	Yes	1	No		No	No	No	No	0	Amhara	Muslim	Single	1	1	30 or less	0	1	0	4	0	0	0	0	0	0			0		0	1
50	Female	Urban	Yes	1	No		Yes	No	Yes	No	0	Amhara	Muslim	Married	1	1	41 and more	0	1	0	6	1	0	1	0	1	1		1	1	1	0	2
58	Male	Urban	Yes	5	Yes	3	No	No	No	No	0	Amhara	Orthodox christian	Married	0	1	41 and more	1	1	0	3	0	0	0	0	0	0			0		0	2
54	Male	Urban	Yes	1	Yes	1	No	No	No	No	0	Amhara	Orthodox christian	Single	1	1	41 and more	1	1	0	4	0	0	0	0	0	0			0		0	2
18	Male	Rural	No		No	3	No	No	No	No	0	Oromo	Orthodox christian	Single	1	3	30 or less	1	1	0	5	0	0	0	0	0	0			0		0	1
28	Female	Urban	Yes	1	No		No	No	No	No	0	Amhara	Orthodox christian	Single	1	1	30 or less	1	1	1	6	0	0	0	0	0	0			0		0	1
60	Male	Urban	Yes	3	Yes	1	No	No	No	No	0	Others	Protstant	Single	1	5	41 and more	1	1	0	3	0	0	0	0	0	0			0		0	2
26	Male	Rural	No		Yes	1	No	No	No	No	0	Oromo	Muslim	Single	1	3	30 or less	1	1	0	2	0	0	0	0	0	0			0		0	1
33	Female	Urban	Yes	1	Yes	1	No	Yes	No	Yes	1	Amhara	Orthodox christian	Single	1	1	31 to 40	1	1	0	5	1	1	0	1	0	1	1		0	1	0	1
45	Female	Urban	No		No		No	No	No	No	0	Oromo	Protstant	Divorced/widowed	0	3	41 and more	0	0	0	3	0	0	0	0	0	0			0		0	2
38	Female	Urban	Yes	2	Yes	2	No	No	No	No	0	Amhara	Protstant	Single	1	1	31 to 40	1	1	0	4	0	0	0	0	0	0			0		0	2
30	Female	Urban	Yes	5	Yes	5	No	No	No	No	0	Amhara	Orthodox christian	Single	1	1	30 or less	1	1	0	4	0	0	0	0	0	0			0		0	1
46	Female	Urban	Yes	3	Yes	3	No	No	No	No	0	Gurage	Protstant	Single	1	2	41 and more	1	1	0	4	0	0	0	0	0	0			0		0	2
33	Male	Urban	Yes	2	No		No	No	No	No	0	Gurage	Orthodox christian	Single	1	2	31 to 40	1	1	0	3	0	0	0	0	0	0			0		0	1
38	Female	Urban	Yes	1	Yes	1	No	No	No	No	0	Oromo	Orthodox christian	Married	1	3	31 to 40	1	1	0	5	0	0	0	0	0	0			0		0	2
39	Male	Rural	Yes	3	Yes	1	No	No	No	No	0	Amhara	Orthodox christian	Single	1	1	31 to 40	1	1	0	6	0	0	0	0	0	0			0		0	2
32	Male	Urban	No		No		No	No	No	No	0	Gurage	Muslim	Married	1	2	31 to 40	1	1	0	4	0	0	0	0	0	0			0		0	1
60	Female	Urban	No		No		No	No	No	No	0	Oromo	Protstant	Divorced/widowed	0	3	41 and more	1	1	0	2	0	0	0	0	0	0			0		0	2
34	Female	Urban	Yes	5	Yes	3	No	No	No	No	0	Amhara	Orthodox christian	Single	1	1	31 to 40	1	1	0	8	0	0	0	0	0	0			0		0	1
33	Male	Urban	No		No		No	No	No	No	0	Gurage	Orthodox christian	Single	1	2	31 to 40	1	1	0	2	0	0	0	0	0	0			0		0	1
26	Male	Rural	No		No	4	No	No	No	No	0	Others	Orthodox christian	Single	1	6	30 or less	0	0	0	5	0	0	0	0	0	0			0		0	1
54	Female	Urban	Yes	1	No		No	No	No	No	0	Amhara	Protstant	Single	1	1	41 and more	1	1	0	4	0	0	0	0	0	0			0		0	2
35	Male	Rural	Yes	3	Yes	3	No	No	No	No	0	Gurage	Muslim	Single	1	2	31 to 40	0	0	0	2	0	0	0	0	0	0			0		0	2
50	Male	Rural	Yes	1	No		No	No	No	No	0	Oromo	Orthodox christian	Married	0	3	41 and more	1	1	0	6	0	0	0	0	0	0			0		0	2
38	Male	Urban	No		Yes	1	No	No	No	No	0	Oromo	Orthodox christian	Divorced/widowed	1	3	31 to 40	1	1	0	4	0	0	0	0	0	0			0		0	2
35	Male	Rural	No		No		No	No	No	No	0	Gurage	Orthodox christian	Single	1	2	31 to 40	1	1	0	3	0	0	0	0	0	0			0		0	2
35	Male	Rural	Yes	3	Yes	3	No	No	No	No	0	Oromo	Orthodox christian	Single	1	3	31 to 40	1	1	0	2	0	0	0	0	0	0			0		0	2
42	Female	Urban	No		No		No	No	No	No	0	Others	Muslim	Single	0	5	41 and more	0	0	0	8	0	0	0	0	0	0			0		0	2
55	Male	Rural	No		No		No	No	No	No	0	Oromo	Protstant	Single	1	3	41 and more	1	1	0	5	0	0	0	0	0	0			0		0	2
30	Female	Rural	Yes	2	Yes	2	No	No	No	No	0	Oromo	Protstant	Single	1	3	30 or less	1	1	0	2	0	0	0	0	0	0			0		0	1
27	Male	Urban	Yes	5	Yes	1	No	No	No	No	0	Amhara	Orthodox christian	Single	1	1	30 or less	1	1	0	5	0	0	0	0	0	0			0		0	1
35	Male	Urban	Yes	2	Yes	2	No	No	No	No	0	Oromo	Orthodox christian	Single	1	3	31 to 40	0	0	0	4	0	0	0	0	0	0			0		0	2
45	Female	Rural	Yes	3	Yes	3	No	No	No	No	0	Amhara	Orthodox christian	Married	1	1	41 and more	1	1	1	9	0	0	0	0	0	0			0		0	2
20	Female	Rural	Yes	4	Yes	1	No	No	Yes	No	0	Gurage	Protstant	Single	1	2	30 or less	1	1	1	2	1	0	1	0	1	1		1	1	1	0	1
39	Male	Urban	Yes	8	Yes	8	No	No	No	No	0	Others	Orthodox christian	Single	1	5	31 to 40	1	1	0	3	0	0	0	0	0	0			0		0	2
42	Male	Urban	Yes	4	Yes	4	No	No	No	No	0	Gurage	Muslim	Single	1	2	41 and more	1	1	0	3	0	0	0	0	0	0			0		0	2
54	Male	Urban	Yes	10	Yes	4	No	No	Yes	No	0	Oromo	Muslim	Married	1	3	41 and more	1	1	0	7	1	0	1	0	1	1		1	1	1	0	2
35	Male	Rural	Yes	6	No		No	No	No	No	0	Gurage	Muslim	Married	0	2	31 to 40	1	1	0	4	0	0	0	0	0	0			0		0	2
41	Male	Urban	Yes	1	Yes	2	No	No	No	No	0	Others	Others	Married	1	6	41 and more	0	0	0	2	0	0	0	0	0	0			0		0	2
36	Male	Urban	No		Yes	2	No	No	No	No	0	Amhara	Orthodox christian	Single	1	1	31 to 40	1	1	0	3	0	0	0	0	0	0			0		0	2
52	Female	Urban	Yes	1	Yes	2	No	No	No	No	0	Amhara	Orthodox christian	Married	1	1	41 and more	1	1	0	7	0	0	0	0	0	0			0		0	2
22	Female	Urban	Yes	3	Yes	1	No	No	No	No	0	Amhara	Orthodox christian	Single	1	1	30 or less	1	1	0	5	0	0	0	0	0	0			0		0	1
20	Female	Rural	Yes	1	No		No	No	No	No	0	Oromo	Orthodox christian	Single	1	3	30 or less	0	0	0	7	0	0	0	0	0	0			0		0	1
26	Female	Urban	Yes	1	Yes	1	No	No	No	No	0	Oromo	Muslim	Single	1	3	30 or less	0	1	0	2	0	0	0	0	0	0			0		0	1
23	Male	Rural	No		No		No	No	No	No	0	Oromo	Orthodox christian	Single	1	3	30 or less	1	1	0	4	0	0	0	0	0	0			0		0	1
41	Male	Rural	No		Yes	1	No	No	No	No	0	Gurage	Orthodox christian	Married	0	2	41 and more	1	1	0	4	0	0	0	0	0	0			0		0	2
34	Male	Urban	Yes	2	No		No	No	No	No	0	Amhara	Orthodox christian	Single	1	1	31 to 40	1	1	1	4	0	0	0	0	0	0			0		0	1
37	Female	Urban	No		No		No	No	No	No	0	Others	Muslim	Married	1	6	31 to 40	1	1	0	6	0	0	0	0	0	0			0		0	2
55	Female	Urban	Yes	2	Yes	1	No	No	No	No	0	Gurage	Orthodox christian	Divorced/widowed	0	2	41 and more	1	1	0	6	0	0	0	0	0	0			0		0	2
46	Female	Urban	Yes	3	No		No	No	No	No	0	Amhara	Orthodox christian	Divorced/widowed	1	1	41 and more	1	1	0	2	0	0	0	0	0	0			0		0	2
30	Male	Urban	No		No		No	No	No	No	0	Amhara	Muslim	Single	1	1	30 or less	0	0	0	5	0	0	0	0	0	0			0		0	1
61	Male	Urban	Yes	10	Yes	10	No	No	No	No	0	Amhara	Orthodox christian	Single	1	1	41 and more	1	1	0	8	0	0	0	0	0	0			0		0	2
34	Male	Urban	Yes	5	No		Yes	No	Yes	No	0	Oromo	Muslim	Divorced/widowed	1	3	31 to 40	0	1	0	2	1	0	1	0	1	1		1	1	1	0	1
40	Male	Urban	Yes	2	Yes	1	No	No	No	No	0	Others	Muslim	Single	0	6	31 to 40	0	1	1	5	0	0	0	0	0	0			0		0	2
33	Female	Urban	Yes	3	Yes	3	No	No	Yes	No	0	Oromo	Orthodox christian	Single	1	3	31 to 40	1	1	1	6	1	0	1	0	1	1		1	1	1	0	1
26	Female	Urban	Yes	2	Yes	3	No	No	No	No	0	Oromo	Protstant	Married	1	3	30 or less	0	0	0	5	0	0	0	0	0	0			0		0	1
40	Male	Urban	Yes	1	Yes	1	No	No	No	No	0	Gurage	Muslim	Single	1	2	31 to 40	1	1	0	4	0	0	0	0	0	0			0		0	2
20	Female	Urban	Yes	3	Yes	1	No	No	No	No	0	Amhara	Orthodox christian	Single	1	1	30 or less	1	1	0	4	0	0	0	0	0	0			0		0	1
24	Male	Urban	Yes	2	Yes	1	No	No	No	No	0	Amhara	Muslim	Single	1	1	30 or less	1	1	0	5	0	0	0	0	0	0			0		0	1
73	Female	Urban	Yes	9	Yes	4	No	No	No	No	0	Oromo	Protstant	Divorced/widowed	0	3	41 and more	0	0	1	7	0	0	0	0	0	0			0		0	2
25	Female	Urban	Yes	1	No		No	No	No	No	0	Amhara	Orthodox christian	Single	1	1	30 or less	0	1	0	7	0	0	0	0	0	0			0		0	1
47	Male	Urban	Yes	5	Yes	5	No	No	No	No	0	Gurage	Muslim	Divorced/widowed	1	2	41 and more	1	1	1	8	0	0	0	0	0	0			0		0	2
37	Female	Urban	No		Yes	1	No	No	No	No	0	Amhara	Orthodox christian	Single	1	1	31 to 40	1	1	0	3	0	0	0	0	0	0			0		0	2
48	Male	Urban	Yes	1	Yes	1	No	No	No	No	0	Amhara	Orthodox christian	Single	1	1	41 and more	1	1	0	7	0	0	0	0	0	0			0		0	2
51	Male	Urban	Yes	7	Yes	6	No	No	No	No	0	Oromo	Orthodox christian	Single	1	3	41 and more	1	1	0	8	0	0	0	0	0	0			0		0	2
18	Female	Urban	Yes	4	Yes		No	No	No	No	0	Amhara	Muslim	Single	1	1	30 or less	1	1	1	4	0	0	0	0	0	0			0		0	1
36	Male	Urban	Yes	4	Yes	1	No	No	No	No	0	Oromo	Protstant	Single	1	3	31 to 40	1	1	0	6	0	0	0	0	0	0			0		0	2
19	Male	Rural	No		Yes	1	No	No	No	No	0	Oromo	Orthodox christian	Single	1	3	30 or less	1	1	1	3	0	0	0	0	0	0			0		0	1
41	Male	Urban	Yes	3	Yes	3	No	No	No	No	0	Amhara	Protstant	Single	1	1	41 and more	1	1	0	7	0	0	0	0	0	0			0		0	2
26	Male	Urban	Yes	1	Yes	1	No	No	No	No	0	Amhara	Orthodox christian	Married	1	1	30 or less	0	0	0	7	0	0	0	0	0	0			0		0	1
36	Male	Urban	No		Yes	1	Yes	No	Yes	No	0	Gurage	Muslim	Single	1	2	31 to 40	1	1	0	2	1	0	1	0	1	1		1	1	1	0	2
40	Male	Urban	No		No		No	No	No	No	0	Amhara	Orthodox christian	Married	1	1	31 to 40	1	1	0	5	0	0	0	0	0	0			0		0	2
40	Female	Urban	Yes	3	No		No	No	No	No	0	Amhara	Orthodox christian	Divorced/widowed	1	1	31 to 40	0	1	0	5	0	0	0	0	0	0			0		0	2
45	Female	Rural	No		No		No	No	No	No	0	Gurage	Muslim	Divorced/widowed	1	2	41 and more	1	1	0	8	0	0	0	0	0	0			0		0	2
55	Male	Urban	Yes	11	Yes	8	No	No	No	No	0	Gurage	Muslim	Single	1	2	41 and more	1	1	0	7	0	0	0	0	0	0			0		0	2
34	Female	Urban	Yes	7	Yes	5	No	No	No	No	0	Gurage	Orthodox christian	Single	1	2	31 to 40	1	1	0	8	0	0	0	0	0	0			0		0	1
38	Female	Rural	Yes		No		No	No	No	No	0	Gurage	Orthodox christian	Married	0	2	31 to 40	0	0	0	9	0	0	0	0	0	0			0		0	2
32	Male	Rural	Yes	1	No		No	No	No	No	0	Oromo	Protstant	Single	1	3	31 to 40	1	1	1	10	0	0	0	0	0	0			0		0	1
38	Male	Rural	Yes	3	Yes	3	No	No	No	No	0	Oromo	Muslim	Married	0	3	31 to 40	1	1	0	10	0	0	0	0	0	0			0		0	2
27	Male	Urban	Yes	3	No		No	No	No	No	0	Gurage	Muslim	Single	1	2	30 or less	1	1	1	10	0	0	0	0	0	0			0		0	1
26	Male	Urban	Yes	2	Yes	2	No	No	No	No	0	Gurage	Muslim	Single	1	2	30 or less	1	1	1	2	0	0	0	0	0	0			0		0	1
18	Female	Urban	No		Yes	1	No	No	No	No	0	Amhara	Orthodox christian	Single	1	1	30 or less	1	1	0	7	0	0	0	0	0	0			0		0	1
38	Male	Urban	Yes	1	No		No	No	No	No	0	Oromo	Muslim	Single	1	3	31 to 40	0	0	0	4	0	0	0	0	0	0			0		0	2
24	Female	Rural	No		No		No	No	No	No	0	Oromo	Protstant	Single	1	3	30 or less	0	1	0	3	0	0	0	0	0	0			0		0	1
24	Female	Rural	No		No		No	No	No	No	0	Oromo	Protstant	Single	1	3	30 or less	0	1	0	3	0	0	0	0	0	0			0		0	1
24	Female	Rural	No		No		No	No	No	No	0	Oromo	Protstant	Single	1	3	30 or less	0	1	0	3	0	0	0	0	0	0			0		0	1
24	Female	Rural	No		No		No	No	No	No	0	Oromo	Protstant	Single	1	3	30 or less	0	1	0	3	0	0	0	0	0	0			0		0	1
33	Male	Urban	Yes	1	Yes	1	No	No	No	No	0	Amhara	Orthodox christian	Single	1	1	31 to 40	1	1	1	2	0	0	0	0	0	0			0		0	1
41	Male	Rural	Yes	2	Yes	10	No	No	No	No	0	Others	Muslim	Single	0	6	41 and more	1	1	0	2	0	0	0	0	0	0			0		0	2
39	Male	Urban	Yes	6	Yes	2	No	No	No	No	0	Others	Muslim	Married	1	6	31 to 40	1	1	0	4	0	0	0	0	0	0			0		0	2
34	Female	Urban	Yes	1	Yes	1	No	No	No	No	0	Others	Protstant	Single	1	5	31 to 40	1	1	0	2	0	0	0	0	0	0			0		0	1
40	Female	Urban	No		Yes		Yes	No	No	No	0	Gurage	Protstant	Married	0	2	31 to 40	1	1	0	2	0	0	0	0	0	0			0		0	2
39	Male	Urban	No		No		No	No	Yes	No	0	Gurage	Muslim	Single	1	2	31 to 40	1	1	0	3	1	0	1	0	1	1		1	1	1	0	2
43	Male	Urban	Yes	3	Yes	1	No	No	No	No	1	Gurage	Orthodox christian	Single	1	2	41 and more	0	0	0	8	0	0	0	1	0	1	1		1	1	0	2
32	Male	Urban	No		No		No	Yes	No	Yes	1	Gurage	Orthodox christian	Single	1	2	31 to 40	0	0	0	7	1	1	0	1	0	1	1		0	1	0	1
22	Male	Urban	No		No		No	No	No	No	0	Gurage	Muslim	Single	1	2	30 or less	1	1	1	5	0	0	0	0	0	0			0		0	1
37	Male	Urban	Yes	2	Yes	2	No	No	Yes	No	0	Others	Orthodox christian	Single	1	5	31 to 40	0	1	0	8	1	0	1	0	1	1		1	1	1	0	2
26	Male	Urban	No		No		No	No	No	No	0	Gurage	Muslim	Single	1	2	30 or less	1	1	1	7	0	0	0	0	0	0			0		0	1
36	Female	Rural	Yes	4	Yes	6	No	No	No	No	0	Oromo	Protstant	Married	1	3	31 to 40	1	1	0	4	0	0	0	0	0	0			0		0	2
28	Female	Urban	Yes	2	No		No	No	No	No	0	Amhara	Orthodox christian	Married	1	1	30 or less	1	1	0	7	0	0	0	0	0	0			0		0	1
37	Male	Urban	Yes	6	Yes	6	No	No	No	No	0	Amhara	Others	Single	1	1	31 to 40	1	1	0	4	0	0	0	0	0	0			0		0	2
48	Female	Urban	Yes	3	No		No	No	No	No	0	Amhara	Orthodox christian	Divorced/widowed	1	1	41 and more	1	1	0	2	0	0	0	0	0	0			0		0	2
38	Male	Urban	Yes	3	Yes	3	Yes	No	Yes	No	0	Gurage	Protstant	Single	1	2	31 to 40	1	1	0	8	1	0	1	0	1	1		1	1	1	0	2
28	Male	Urban	No		No		No	No	No	No	0	Gurage	Muslim	Single	0	2	30 or less	0	1	0	2	0	0	0	0	0	0			0		0	1
19	Male	Urban	No		Yes	1	No	No	No	No	0	Others	Muslim	Single	1	6	30 or less	1	1	1	2	0	0	0	0	0	0			0		0	1
39	Male	Urban	Yes	3	Yes	3	No	No	No	No	0	Gurage	Orthodox christian	Single	1	2	31 to 40	1	1	1	8	0	0	0	0	0	0			0		0	2
45	Female	Urban	Yes	4	Yes	4	No	No	No	No	0	Oromo	Orthodox christian	Single	1	3	41 and more	1	1	0	4	0	0	0	0	0	0			0		0	2
26	Female	Urban	No		Yes	1	No	No	No	No	0	Amhara	Muslim	Single	1	1	30 or less	1	1	0	8	0	0	0	0	0	0			0		0	1
40	Female	Rural	Yes	1	Yes	2	No	No	No	No	0	Amhara	Protstant	Single	1	1	31 to 40	1	1	0	7	0	0	0	0	0	0			0		0	2
30	Male	Urban	Yes	2	Yes	1	No	No	No	No	0	Amhara	Muslim	Single	1	1	30 or less	1	1	0	2	0	0	0	0	0	0			0		0	1
35	Male	Urban	Yes	2	Yes	2	No	No	No	No	0	Oromo	Orthodox christian	Single	1	3	31 to 40	1	1	0	6	0	0	0	0	0	0			0		0	2
29	Male	Urban	No		Yes	1	No	No	No	No	0	Amhara	Orthodox christian	Single	1	1	30 or less	1	1	1	5	0	0	0	0	0	0			0		0	1
38	Male	Urban	Yes	2	Yes	2	No	No	No	No	0	Gurage	Muslim	Divorced/widowed	1	2	31 to 40	1	1	0	2	0	0	0	0	0	0			0		0	2
43	Male	Urban	Yes	6	Yes	6	No	No	No	No	0	Oromo	Orthodox christian	Single	1	3	41 and more	1	1	0	4	0	0	0	0	0	0			0		0	2
26	Female	Urban	Yes	2	Yes	2	No	No	No	No	0	Others	Others	Single	1	5	30 or less	1	1	0	2	0	0	0	0	0	0			0		0	1
32	Male	Urban	Yes	1	Yes	1	No	No	No	No	0	Gurage	Orthodox christian	Married	1	2	31 to 40	1	1	1	2	0	0	0	0	0	0			0		0	1
29	Female	Urban	Yes	1	No		No	No	No	No	0	Oromo	Protstant	Single	1	3	30 or less	1	1	0	2	0	0	0	0	0	0			0		0	1
22	Male	Rural	Yes	3	Yes	4	No	No	No	No	0	Gurage	Orthodox christian	Married	1	2	30 or less	1	1	0	2	0	0	0	0	0	0			0		0	1
27	Male	Urban	Yes	1	No		No	No	No	No	0	Oromo	Muslim	Married	1	3	30 or less	1	1	0	5	0	0	0	0	0	0			0		0	1
33	Female	Urban	Yes	5	No		No	No	No	No	1	Amhara	Orthodox christian	Single	1	1	31 to 40	1	1	1	4	0	0	0	1	0	1	1		1	1	0	1
30	Male	Rural	Yes	3	Yes	3	No	No	No	No	0	Oromo	Muslim	Married	1	3	30 or less	1	1	0	5	0	0	0	0	0	0			0		0	1
30	Male	Rural	Yes	1	No		No	No	No	No	0	Others	Protstant	Married	1	6	30 or less	1	1	0	6	0	0	0	0	0	0			0		0	1
21	Male	Rural	No		Yes		No	No	No	No	0	Gurage	Muslim	Single	1	2	30 or less	0	1	0	6	0	0	0	0	0	0			0		0	1
27	Male	Urban	No		Yes	1	No	No	No	No	0	Gurage	Muslim	Married	1	2	30 or less	1	1	0	4	0	0	0	0	0	0			0		0	1
48	Female	Urban	No		No		No	No	No	No	0	Amhara	Orthodox christian	Divorced/widowed	1	1	41 and more	0	1	0	3	0	0	0	0	0	0			0		0	2
26	Male	Urban	Yes	1	No		No	No	No	No	0	Gurage	Muslim	Single	1	2	30 or less	0	0	0	4	0	0	0	0	0	0			0		0	1
27	Female	Urban	Yes	3	No		No	No	No	No	0	Gurage	Muslim	Single	1	2	30 or less	0	0	0	6	0	0	0	0	0	0			0		0	1
35	Female	Urban	Yes	7	Yes	7	No	No	No	No	0	Amhara	Protstant	Single	1	1	31 to 40	1	1	0	4	0	0	0	0	0	0			0		0	2
47	Female	Urban	Yes	2	Yes	1	No	No	No	No	0	Oromo	Protstant	Single	1	3	41 and more	0	1	0	2	0	0	0	0	0	0			0		0	2
60	Male	Rural	Yes	2	Yes	1	No	No	No	No	0	Amhara	Orthodox christian	Divorced/widowed	1	1	41 and more	1	1	0	5	0	0	0	0	0	0			0		0	2
45	Male	Urban	No		Yes	2	No	No	No	No	0	Gurage	Muslim	Single	1	2	41 and more	0	0	0	4	0	0	0	0	0	0			0		0	2
28	Female	Urban	Yes	1	No		No	No	No	No	0	Others	Muslim	Divorced/widowed	1	6	30 or less	1	1	1	4	0	0	0	0	0	0			0		0	1
24	Male	Rural	Yes	2	Yes	2	No	No	No	No	0	Gurage	Muslim	Single	0	2	30 or less	1	1	1	3	0	0	0	0	0	0			0		0	1
46	Female	Urban	Yes	2	Yes	1	No	No	No	No	0	Gurage	Orthodox christian	Single	1	2	41 and more	0	1	0	6	0	0	0	0	0	0			0		0	2
46	Male	Urban	Yes	3	Yes	3	No	No	No	No	0	Amhara	Protstant	Single	1	1	41 and more	1	1	0	4	0	0	0	0	0	0			0		0	2
47	Male	Rural	Yes	2	Yes	1	No	No	No	No	0	Oromo	Orthodox christian	Married	1	3	41 and more	1	1	0	7	0	0	0	0	0	0			0		0	2
33	Male	Urban	Yes	1	No		No	No	No	No	0	Amhara	Orthodox christian	Married	1	1	31 to 40	0	0	1	2	0	0	0	0	0	0			0		0	1
56	Male	Urban	Yes	5	Yes	1	No	No	No	No	0	Amhara	Orthodox christian	Married	1	1	41 and more	1	1	0	6	0	0	0	0	0	0			0		0	2
47	Male	Urban	Yes	5	Yes	4	No	No	No	No	0	Oromo	Orthodox christian	Single	1	3	41 and more	1	1	1	8	0	0	0	0	0	0			0		0	2
30	Male	Urban	Yes	9	Yes	6	No	No	No	No	0	Amhara	Orthodox christian	Single	1	1	30 or less	1	1	0	2	0	0	0	0	0	0			0		0	1
42	Male	Urban	Yes	4	Yes	3	No	No	No	No	0	Oromo	Orthodox christian	Single	1	3	41 and more	1	1	0	6	0	0	0	0	0	0			0		0	2
25	Female	Rural	Yes	1	No		No	No	No	No	0	Others	Muslim	Single	1	6	30 or less	1	1	0	10	0	0	0	0	0	0			0		0	1
57	Male	Urban	Yes	10	Yes	10	No	No	No	No	0	Others	Muslim	Married	1	6	41 and more	1	1	0	2	0	0	0	0	0	0			0		0	2
24	Male	Urban	Yes	3	Yes	3	No	No	No	No	0	Amhara	Orthodox christian	Single	1	1	30 or less	1	1	1	2	0	0	0	0	0	0			0		0	1
24	Male	Urban	Yes	2	Yes	1	No	No	No	No	0	Others	Muslim	Single	1	6	30 or less	1	1	0	2	0	0	0	0	0	0			0		0	1
32	Female	Urban	Yes	1	No		No	No	No	No	0	Amhara	Orthodox christian	Single	1	1	31 to 40	1	1	1	2	0	0	0	0	0	0			0		0	1
37	Male	Rural	Yes	4	No		No	No	No	No	0	Amhara	Orthodox christian	Single	1	1	31 to 40	1	1	0	2	0	0	0	0	0	0			0		0	2
61	Male	Urban	Yes	2	Yes	4	No	No	No	No	0	Amhara	Protstant	Divorced/widowed	1	1	41 and more	0	0	0	2	0	0	0	0	0	0			0		0	2
35	Male	Urban	Yes	1	Yes	1	No	No	No	No	0	Gurage	Orthodox christian	Single	1	2	31 to 40	0	0	0	3	0	0	0	0	0	0			0		0	2
35	Male	Urban	Yes	1	No		No	No	No	No	0	Gurage	Muslim	Single	1	2	31 to 40	0	1	0	2	0	0	0	0	0	0			0		0	2
49	Male	Urban	Yes	3	Yes	1	No	No	No	No	0	Gurage	Orthodox christian	Single	1	2	41 and more	1	1	0	7	0	0	0	0	0	0			0		0	2
37	Female	Urban	Yes	3	No		No	No	No	No	0	Oromo	Orthodox christian	Single	1	3	31 to 40	0	0	0	2	0	0	0	0	0	0			0		0	2
28	Male	Urban	Yes	2	Yes	1	No	No	No	No	0	Gurage	Muslim	Single	1	2	30 or less	0	0	0	5	0	0	0	0	0	0			0		0	1
42	Male	Urban	Yes	2	Yes	2	No	No	No	No	0	Amhara	Orthodox christian	Single	1	1	41 and more	1	1	0	4	0	0	0	0	0	0			0		0	2
25	Female	Urban	Yes	1	No		No	No	No	No	0	Oromo	Orthodox christian	Married	1	3	30 or less	1	1	0	6	0	0	0	0	0	0			0		0	1
23	Female	Urban	Yes	1	No		No	No	No	No	0	Amhara	Orthodox christian	Single	1	1	30 or less	1	1	0	6	0	0	0	0	0	0			0		0	1
40	Female	Urban	Yes	5	Yes	4	No	No	No	No	0	Oromo	Protstant	Single	1	3	31 to 40	1	1	0	5	0	0	0	0	0	0			0		0	2
38	Female	Urban	Yes	1	No		No	No	No	No	0	Gurage	Orthodox christian	Single	1	2	31 to 40	0	1	0	5	0	0	0	0	0	0			0		0	2
52	Male	Rural	Yes	2	Yes	1	No	No	No	No	0	Gurage	Orthodox christian	Married	1	2	41 and more	1	1	0	9	0	0	0	0	0	0			0		0	2
30	Male	Rural	No		Yes	1	No	No	No	No	0	Amhara	Orthodox christian	Single	1	1	30 or less	0	0	1	10	0	0	0	0	0	0			0		0	1
22	Male	Urban	Yes	2	Yes	2	No	No	No	No	0	Gurage	Muslim	Single	1	2	30 or less	1	1	0	2	0	0	0	0	0	0			0		0	1
33	Male	Urban	Yes	1	No		No	No	No	No	0	Others	Orthodox christian	Married	1	6	31 to 40	1	1	1	2	0	0	0	0	0	0			0		0	1
35	Male	Rural	Yes	2	Yes	1	No	No	No	No	0	Gurage	Protstant	Single	0	2	31 to 40	0	0	0	2	0	0	0	0	0	0			0		0	2
50	Male	Urban	Yes	2	No		No	No	No	No	0	Gurage	Protstant	Single	1	2	41 and more	1	1	0	4	0	0	0	0	0	0			0		0	2
42	Female	Urban	Yes	4	Yes	7	No	No	No	No	0	Gurage	Orthodox christian	Single	1	2	41 and more	1	1	0	2	0	0	0	0	0	0			0		0	2
25	Male	Rural	Yes	3	Yes	3	No	No	No	No	0	Oromo	Orthodox christian	Married	1	3	30 or less	1	1	0	5	0	0	0	0	0	0			0		0	1
30	Male	Urban	Yes	3	Yes	2	No	No	No	No	0	Gurage	Muslim	Divorced/widowed	1	2	30 or less	1	1	0	2	0	0	0	0	0	0			0		0	1
28	Male	Urban	Yes	3	Yes	1	No	No	No	No	0	Amhara	Muslim	Single	1	1	30 or less	1	1	0	5	0	0	0	0	0	0			0		0	1
24	Female	Rural	Yes	3	Yes	3	No	No	No	No	0	Gurage	Muslim	Married	1	2	30 or less	1	1	0	2	0	0	0	0	0	0			0		0	1
31	Male	Urban	Yes	10	Yes	4	No	No	No	No	0	Gurage	Muslim	Married	1	2	31 to 40	1	1	0	5	0	0	0	0	0	0			0		0	1
38	Male	Urban	No		Yes	1	No	No	No	No	0	Others	Protstant	Single	1	6	31 to 40	1	1	0	5	0	0	0	0	0	0			0		0	2
24	Female	Urban	No		Yes	2	No	No	No	No	0	Amhara	Orthodox christian	Single	1	1	30 or less	0	0	0	4	0	0	0	0	0	0			0		0	1
35	Male	Rural	Yes	4	Yes	4	No	No	No	No	0	Others	Muslim	Married	1	6	31 to 40	1	1	0	6	0	0	0	0	0	0			0		0	2
31	Male	Urban	Yes	2	Yes	2	No	No	No	No	0	Oromo	Orthodox christian	Single	1	3	31 to 40	1	1	0	3	0	0	0	0	0	0			0		0	1
41	Male	Rural	Yes	1	Yes	1	No	No	No	No	0	Gurage	Muslim	Married	1	2	41 and more	1	1	1	4	0	0	0	0	0	0			0		0	2
39	Male	Urban	No		Yes	1	No	No	No	No	0	Amhara	Orthodox christian	Single	1	1	31 to 40	1	1	0	7	0	0	0	0	0	0			0		0	2
47	Male	Urban	Yes	1	Yes	2	No	No	No	No	0	Amhara	Orthodox christian	Single	1	1	41 and more	1	1	1	3	0	0	0	0	0	0			0		0	2
40	Male	Urban	Yes	4	No		No	No	No	No	0	Oromo	Orthodox christian	Single	1	3	31 to 40	1	1	0	2	0	0	0	0	0	0			0		0	2
41	Female	Urban	No		Yes	1	No	No	No	No	0	Amhara	Orthodox christian	Single	1	1	41 and more	0	0	0	5	0	0	0	0	0	0			0		0	2
35	Male	Urban	Yes	1	No		No	No	No	No	0	Gurage	Muslim	Single	1	2	31 to 40	1	1	0	7	0	0	0	0	0	0			0		0	2
32	Female	Urban	Yes	2	Yes	2	No	No	No	No	0	Oromo	Others	Married	1	3	31 to 40	0	0	0	2	0	0	0	0	0	0			0		0	1
22	Male	Urban	Yes	2	Yes	1	No	No	No	No	0	Oromo	Orthodox christian	Single	1	3	30 or less	1	1	0	2	0	0	0	0	0	0			0		0	1
49	Male	Urban	Yes	4	Yes	2	No	No	No	No	0	Amhara	Orthodox christian	Single	1	1	41 and more	1	1	1	6	0	0	0	0	0	0			0		0	2
28	Female	Rural	Yes	4	No		No	No	No	No	0	Others	Muslim	Single	1	6	30 or less	0	0	0	5	0	0	0	0	0	0			0		0	1
40	Male	Urban	Yes		Yes	3	No	No	No	No	0	Others	Orthodox christian	Single	1	5	31 to 40	1	1	0	4	0	0	0	0	0	0			0		0	2
21	Male	Urban	Yes	4	Yes	1	No	No	No	No	0	Gurage	Orthodox christian	Single	1	2	30 or less	1	1	1	2	0	0	0	0	0	0			0		0	1
28	Male	Urban	No		No	2	No	No	No	No	0	Others	Orthodox christian	Married	1	6	30 or less	1	1	0	4	0	0	0	0	0	0			0		0	1
35	Male	Urban	Yes	1	Yes	1	No	No	No	No	0	Gurage	Muslim	Divorced/widowed	1	2	31 to 40	1	1	0	2	0	0	0	0	0	0			0		0	2
48	Male	Urban	No		Yes	6	No	No	No	No	0	Gurage	Orthodox christian	Married	1	2	41 and more	1	1	0	2	0	0	0	0	0	0			0		0	2
34	Male	Urban	Yes	2	Yes	3	No	No	No	No	0	Gurage	Orthodox christian	Single	1	2	31 to 40	1	1	0	5	0	0	0	0	0	0			0		0	1
28	Male	Urban	No		No		No	No	No	No	0	Amhara	Orthodox christian	Single	1	1	30 or less	0	0	0	4	0	0	0	0	0	0			0		0	1
42	Male	Urban	Yes	1	No		No	No	No	No	0	Amhara	Orthodox christian	Single	0	1	41 and more	1	1	1	7	0	0	0	0	0	0			0		0	2
25	Male	Urban	No		No		No	No	No	No	0	Others	Protstant	Single	1	6	30 or less	1	1	0	2	0	0	0	0	0	0			0		0	1
35	Male	Rural	Yes	2	Yes	2	No	No	No	No	0	Amhara	Protstant	Single	1	1	31 to 40	1	1	0	7	0	0	0	0	0	0			0		0	2
55	Female	Urban	Yes	5	Yes	3	No	No	No	No	0	Oromo	Muslim	Married	1	3	41 and more	0	1	0	7	0	0	0	0	0	0			0		0	2
18	Male	Rural	Yes	1	No		No	No	No	No	0	Amhara	Muslim	Single	1	1	30 or less	0	0	0	2	0	0	0	0	0	0			0		0	1
37	Male	Urban	No	4	No		No	No	No	No	0	Oromo	Orthodox christian	Single	1	3	31 to 40	1	1	0	6	0	0	0	0	0	0			0		0	2
29	Female	Urban	Yes	1	No		No	No	No	No	0	Gurage	Muslim	Single	1	2	30 or less	1	1	0	2	0	0	0	0	0	0			0		0	1
42	Male	Urban	Yes	7	Yes	2	No	No	No	No	0	Amhara	Muslim	Single	1	1	41 and more	1	1	1	3	0	0	0	0	0	0			0		0	2
27	Female	Urban	No		No		No	No	No	No	0	Gurage	Orthodox christian	Married	1	2	30 or less	1	1	0	2	0	0	0	0	0	0			0		0	1
36	Male	Urban	Yes	4	Yes	2	No	No	No	No	0	Amhara	Orthodox christian	Divorced/widowed	1	1	31 to 40	1	1	0	2	0	0	0	0	0	0			0		0	2
42	Female	Urban	Yes	3	Yes	3	No	No	No	No	0	Amhara	Orthodox christian	Married	1	1	41 and more	0	0	0	4	0	0	0	0	0	0			0		0	2
42	Female	Urban	Yes	7	Yes	7	No	No	No	No	0	Gurage	Orthodox christian	Single	1	2	41 and more	1	1	0	7	0	0	0	0	0	0			0		0	2
40	Male	Urban	Yes	8	Yes	6	No	No	No	No	0	Gurage	Orthodox christian	Single	1	2	31 to 40	1	1	1	2	0	0	0	0	0	0			0		0	2
26	Male	Urban	Yes	2	Yes	2	No	No	No	No	0	Gurage	Muslim	Single	1	2	30 or less	1	1	1	2	0	0	0	0	0	0			0		0	1
48	Male	Urban	Yes	11	Yes	11	No	No	No	No	0	Others	Protstant	Single	1	5	41 and more	1	1	1	3	0	0	0	0	0	0			0		0	2
45	Male	Rural	Yes	2	Yes	1	No	No	No	No	0	Oromo	Orthodox christian	Married	0	3	41 and more	1	1	0	4	0	0	0	0	0	0			0		0	2
24	Female	Urban	No		Yes	1	No	No	No	No	0	Gurage	Orthodox christian	Single	1	2	30 or less	1	1	1	5	0	0	0	0	0	0			0		0	1
50	Male	Urban	Yes	10	Yes	15	No	No	No	No	0	Amhara	Orthodox christian	Single	1	1	41 and more	1	1	0	4	0	0	0	0	0	0			0		0	2
36	Female	Urban	Yes	10	Yes	7	No	No	No	No	0	Gurage	Protstant	Married	1	2	31 to 40	1	1	0	3	0	0	0	0	0	0			0		0	2
25	Male	Rural	No		No		No	No	No	No	0	Others	Muslim	Single	1	6	30 or less	1	1	0	3	0	0	0	0	0	0			0		0	1
45	Male	Rural	Yes	7	No		No	No	No	No	0	Oromo	Muslim	Married	1	3	41 and more	1	1	0	6	0	0	0	0	0	0			0		0	2
46	Female	Urban	Yes	1	Yes	5	No	No	No	No	0	Oromo	Orthodox christian	Married	1	3	41 and more	0	0	0	4	0	0	0	0	0	0			0		0	2
30	Male	Urban	No		No		No	No	No	No	0	Amhara	Orthodox christian	Single	1	1	30 or less	1	1	1	2	0	0	0	0	0	0			0		0	1
30	Female	Rural	Yes	16	No		No	No	No	No	0	Oromo	Orthodox christian	Single	1	3	30 or less	1	1	0	2	0	0	0	0	0	0			0		0	1
42	Male	Urban	Yes	4	Yes	4	No	No	No	No	0	Oromo	Protstant	Married	1	3	41 and more	1	1	0	6	0	0	0	0	0	0			0		0	2
37	Female	Urban	No		No		No	No	No	No	0	Amhara	Orthodox christian	Divorced/widowed	1	1	31 to 40	0	1	0	5	0	0	0	0	0	0			0		0	2
29	Male	Urban	Yes	4	Yes	2	No	No	No	No	0	Gurage	Muslim	Single	1	2	30 or less	1	1	0	6	0	0	0	0	0	0			0		0	1
56	Female	Rural	Yes	1	No		No	No	No	No	0	Amhara	Orthodox christian	Single	0	1	41 and more	1	1	0	8	0	0	0	0	0	0			0		0	2
52	Male	Urban	Yes	1	Yes	2	No	No	Yes	No	0	Amhara	Orthodox christian	Divorced/widowed	1	1	41 and more	1	1	0	7	1	0	1	0	1	1		1	1	1	0	2
28	Male	Urban	Yes	3	No		No	No	No	No	0	Others	Orthodox christian	Single	1	6	30 or less	1	1	0	6	0	0	0	0	0	0			0		0	1
40	Female	Urban	Yes	4	No		No	No	No	No	0	Others	Muslim	Single	1	5	31 to 40	1	1	0	7	0	0	0	0	0	0			0		0	2
23	Male	Urban	Yes	1	Yes	1	No	No	No	No	0	Amhara	Orthodox christian	Single	0	1	30 or less	1	1	0	8	0	0	0	0	0	0			0		0	1
37	Male	Urban	Yes	3	No		No	No	No	No	0	Gurage	Muslim	Single	1	2	31 to 40	0	0	0	2	0	0	0	0	0	0			0		0	2
30	Male	Urban	Yes	1	Yes	1	No	No	No	No	0	Gurage	Muslim	Single	1	2	30 or less	1	1	0	3	0	0	0	0	0	0			0		0	1
28	Male	Urban	Yes	3	Yes	3	No	No	No	No	0	Others	Muslim	Single	1	5	30 or less	1	1	0	3	0	0	0	0	0	0			0		0	1
28	Male	Urban	Yes	3	Yes	3	No	No	No	No	0	Amhara	Protstant	Single	1	1	30 or less	1	1	0	4	0	0	0	0	0	0			0		0	1
18	Male	Urban	Yes	2	Yes	4	No	No	No	No	0	Oromo	Protstant	Single	1	3	30 or less	1	1	0	5	0	0	0	0	0	0			0		0	1
49	Female	Urban	Yes	4	Yes	5	No	No	No	No	0	Amhara	Orthodox christian	Single	1	1	41 and more	1	1	1	6	0	0	0	0	0	0			0		0	2
28	Male	Urban	No		No		No	No	No	No	0	Amhara	Protstant	Single	1	1	30 or less	1	1	0	8	0	0	0	0	0	0			0		0	1
38	Male	Rural	Yes	4	Yes	2	No	No	No	No	0	Others	Muslim	Divorced/widowed	1	6	31 to 40	1	1	0	5	0	0	0	0	0	0			0		0	2
25	Male	Rural	Yes	1	No		No	No	No	No	0	Gurage	Muslim	Single	1	2	30 or less	1	1	0	5	0	0	0	0	0	0			0		0	1
45	Male	Urban	Yes		Yes	8	No	No	No	No	0	Others	Orthodox christian	Single	1	5	41 and more	1	1	0	8	0	0	0	0	0	0			0		0	2
30	Male	Urban	Yes	3	Yes	2	No	No	No	No	0	Gurage	Orthodox christian	Single	1	2	30 or less	1	1	0	5	0	0	0	0	0	0			0		0	1
32	Male	Urban	Yes	4	No		No	No	No	No	0	Oromo	Orthodox christian	Single	1	3	31 to 40	0	1	0	3	0	0	0	0	0	0			0		0	1
25	Male	Urban	Yes	10	Yes	4	No	No	No	No	0	Others	Others	Married	1	5	30 or less	1	1	1	5	0	0	0	0	0	0			0		0	1
